# Supplementary material for: Evaluation of attraction and spatial pattern analysis of world cultural and natural heritage tourism resources in China
Source: PLoS One. 2023 Aug 8;18(8):e0289093. doi: 10.1371/journal.pone.0289093 (PMC10409290; doi:10.1371/journal.pone.0289093)
Supplement: S1 Data — (XLSX) [file pone.0289093.s001.xlsx]

## Sheet: 数据收取
scenic area	Recreation value of resources				Tourist satisfaction			Resource abundance		Tourists' desire to share			Resource visibility			Resource reputation			Resource development condition	Accessibility		Geographical coordinates
	Scenery score	Fun rating	Cost performance score	Star rating of scenic spot	overall score	overall score	overall score	Picture (photo)	Picture (photo)	Travel Notes (Part)	Travel Notes (Part)	Notes (strips)	Number of reviews (pieces)	Number of reviews (pieces)	Number of reviews (pieces)	Favorable rating (%)	Favorable rating (%)	Favorable rating (%)	Admission fee (Yuan)	Distance from the nearest airport (km)	Distance from the city center (km)
	Trip.com Group				Mafengwo	Trip.com Group	Qunar Cayman Islands Limited	Mafengwo	Trip.com Group	Mafengwo	Trip.com Group	Qunar Cayman Islands Limited	Mafengwo	Trip.com Group	Qunar Cayman Islands Limited	Mafengwo	Trip.com Group	Qunar Cayman Islands Limited	Trip.com Group	Baidu Map	Gaode Map	X	Y
Jiuzhaigou Scenic spot	4.8	4.6	4.6	5	4.7	4.7	4.9	1033	7704	831	3025	457	2859	14870	53858	97.0269	93.3333	97.4396	120	85	32.9	103.921	33.1632
Huanglong Scenic Area	4.7	4.5	4.4	5	4.6	4.6	5	762	1594	1262	38	173	2355	3859	13983	89.8089	91.008	99.0417	85	33	24.8	103.84	32.749
Wulingyuan Scenic spot	4.6	4.4	4.3	5	4.1	4.5	4.9	981	453	370	196	250	3485	877	4079	89.4692	88.2554	98.2594	147	29	7.6	110.476	29.3597
Siguniang Mountain in Sichuan Province	4.7	4.5	4.5	4	4.8	4.6	5	265	1417	241	85	85	592	2062	13492	94.2568	91.1251	99.7702	95	208	46.7	102.819	31.0351
Jiajinshan Mountain in Sichuan	4.1	4	3.8	3	3.7	4.1	4.4	3	14	47	6	10	93	11	28	96.7742	90.9091	96.4286	0	261	48.9	102.736	30.8089
Wolong Reserve, Sichuan Province	4.6	4.5	4.4	4	4.1	4.5	5	40	46	8	28	20	158	74	29	83.5443	90.5405	100	60	76	55.8	103.084	31.0559
Kunming Shilin Natural Scenic Spot	4.6	4.5	4.4	5	4.6	4.6	4.7	810	3866	415	629	127	2784	9226	18125	85.2371	90.8411	93.1697	164	80	8.5	103.33	24.8176
Guizhou Libo small seven holes	4.7	4.6	4.6	5	4.6	4.6	4.9	990	5907	870	1351	109	1704	13555	27918	87.8521	95.9056	97.1989	150	35	25.2	107.711	25.2506
Chongqing Wulong Xiannu Mountain National Forest Park	4.7	4.6	4.5	5	4.3	4.6	4.9	312	1291	13	171	183	1159	3231	31169	239.344	92.572	98.0076	85	14	19.1	107.745	29.5033
Yuntai Mountain, Shibing, Guizhou	4.4	4.3	4.3	4	3.7	4.4	4.6	10	45	6	0	9	28	86	249	85.7143	84.8837	91.1647	40	33	8.5	108.12	27.1091
Chongqing Jinfo Mountain	4.4	4.2	4.2	5	4.4	4.4	4.9	39	1053	36	308	15	186	2475	13701	85.4839	84.8485	98.5549	170	127	13	107.134	29.0554
Sanqingshan National Park	4.8	4.6	4.6	5	4.5	4.7	4.8	326	3724	179	512	94	828	8091	13491	95.1691	95.1551	95.9677	120	106	30.3	118.077	28.9116
Danxia Mountain in Guangdong Province	4.6	4.5	4.5	5	4.6	4.6	4.8	304	2886	234	26	48	1042	4974	16070	89.0595	92.0386	95.1898	50	236	7.1	113.728	25.0276
Longhu Mountain in Jiangxi Province	4.6	4.4	4.4	5	4.6	4.5	4.7	106	1451	48	326	21	370	3599	10206	83.2432	89.9139	93.0825	130	166	31.3	117.001	28.0903
Jianglang Mountain in Zhejiang Province	4.6	4.4	4.4	5	4.3	4.6	4.4	119	746	11	114	7	261	1613	2610	79.6935	93.6144	87.8927	65	63	23.1	118.575	28.538
Guizhou Chishui Danxia tourist area	4.6	4.4	4.4	5	4.1	4.6	4.8	256	1399	196	127	48	490	3720	124	88.1633	93.0108	96.7742	90	101	26.1	105.702	28.4568
Taining scenic tourist area in Fujian Province	4.8	4.5	4.5	5	3.5	4.6	4.6	7	7	3	1	27	26	11	1580	88.4615	100	92.2785	100	304	5.5	117.063	26.8492
Langshan Scenic spot in Hunan Province	4.6	4.4	4.5	5	4.1	4.5	4.9	54	308	73	101	9	157	691	1418	88.535	92.4747	97.8138	130	64	14.5	110.802	26.36
Chengjiang fossil site	4.3	4.3	4.3	4	3.3	4.3	5	30	8	6	2	17	47	23	1	85.1064	78.2609	100	20	74	14	102.976	24.661
Tianshan Park in Xinjiang	4.3	4.3	4.2	5	4.5	4.3	4.7	560	409	477	127	37	1019	847	3112	85.3778	80.5195	93.7339	75	24	8	87.6458	43.7615
Hubei Shennongjia National Nature Reserve	4.7	4.5	4.5	5	3.9	4.6	4.5	163	670	93	294	60	464	1289	4138	89.0086	650.194	90.116	219	40	47.3	110.345	31.4343
Qinghai Hoh Xil National Nature Reserve	4.7	4.7	4.7	4	4.6	4.7	4.8	190	317	172	257	15	432	180	25	97.2222	96.1111	96	60	147	113.6	94.0734	35.6453
Fanjing Mountain	4.5	4.2	4.1	5	4.8	4.4	4.9	287	3627	224	1805	70	649	6217	26396	85.6703	85.1697	97.3898	110	90	24.7	108.701	27.9197
Habitat of migratory birds in the Yellow Sea of China	4.5	4.3	4.4	0	4.3	4.3	4.9	41	23	18	5	8	87	36	91	81.6092	86.1111	97.8022	0	91	14.4
Badaling Great Wall	4.7	4.6	4.7	5	4.6	4.7	4.9	1543	8625	156	764	56	8080	31899	157847	87.599	90.9119	97.4874	35	79	12.4	116.024	40.3626
Beijing Palace Museum	4.8	4.7	4.8	5	4.8	4.8	5	2550	39000	272	4399	332	12593	135516	690060	92.3291	93.7159	99.1095	40	30	1.9	116.403	39.9241
Shenyang Imperial Palace	4.6	4.5	4.5	4	4.5	4.6	4.8	602	4410	291	570	47	2184	16514	19019	80.3571	90.832	96.4457	50	23	0.885	123.463	41.8046
Mogao Grottoes	4.6	4.5	4.4	5	4.7	4.5	4.9	2782	3161	2684	1157	312	5653	6794	20083	95.6129	88.1072	96.9975	200	6.2	16.5	94.8157	40.0487
Mausoleum of Qin Shihuang and Terracotta Warriors Pit	4.7	4.7	4.7	5	4.7	4.7	5	3326	25000	2169	796	797	9876	82927	240518	91.5452	92.8528	99.0545	120	66	6.7	109.285	34.3894
Chengde Summer Resort and surrounding temples	4.6	4.4	4.4	5	4.5	4.6	4.9	438	3397	291	485	45	1584	11976	25315	87.1212	91.8504	98.092	90	26	2.2	117.941	41.0015
Three holes in Qufu scenic area	4.6	4.4	4.4	4	4.2	4.6	4.8	178	893	90	89	30	852	2851	5366	86.0329	90.4946	96.6455	80	89	1.7	116.997	35.603
Wudang Mountain ancient architecture group	4.5	4.4	4.3	5	4.6	4.5	4.8	102	2315	65	573	63	320	6290	13735	89.0625	88.2035	96.498	259	25	43.1	111.104	32.5115
Lhasa Potala Palace historical complex	4.8	4.6	4.6	5	4.7	4.7	4.8	2345	6400	16	2803	213	5218	15138	29221	96.1479	92.4825	96.2459	158	57	1.5	91.125	29.6603
Lushan National Park	4.5	4.4	4.3	5	4.5	4.5	4.9	247	3031	140	494	151	1004	7760	15588	90.6375	87.8866	97.4724	160	12	10	115.095	29.261
Old town of Lijiang	4.6	4.5	4.4	5	4.7	4.6	4.6	3923	7484	3388	3967	1588	10962	10542	12890	84.3186	90.7703	91.8619	50	29	0.221	100.242	26.8765
Pingyao Ancient city	4.5	4.4	4.4	5	4.7	4.5	4.9	941	4483	691	1638	308	2840	9567	21791	86.7606	89.4324	98.3709	125	92	1.3	112.19	37.2095
Suzhou classical gardens	4.6	4.5	4.6	5	4.3	4.6	4.8	73	679	38	211	1	402	1608	2640	90.5473	93.2214	95.6061	15	38	1.6	120.461	31.145
The Summer Palace	4.8	4.7	4.7	5	4.6	4.7	4.9	1525	10000	655	1947	137	7678	36907	135753	91.9771	94.833	97.6774	20	36	5.7	116.279	40.0049
Temple of Heaven	4.6	4.7	4.7	5	4.5	4.6	4.9	1162	3550	170	894	73	5051	10624	54370	87.8836	91.3027	98.8321	88	34	4	116.419	39.8887
Dazu stone carving	4.6	4.5	4.5	5	4.4	4.6	4.8	267	2310	56	435	13	1057	4134	8956	89.6878	92.4286	96.6838	95	18	10.1	105.803	29.7551
Dujiangyan scenic spot	4.7	4.4	4.5	5	4.6	4.6	4.7	1144	4443	644	53	167	4285	13621	106152	88.8448	95.4409	94.6464	80	71	2.1	103.618	31.0079
Xidi, an ancient village in southern Anhui Province	4.6	4.4	4.3	5	4.6	4.5	4.9	270	2087	184	39	71	1065	5953	20896	88.4507	89.2155	97.143	94	51	5.6	118.003	29.9089
Hongcun, an ancient village in southern Anhui Province	4.5	4.3	4.3	5	4.7	4.5	5	1156	10000	692	1450	273	3145	26843	85518	90.6518	89.4088	98.9967	94	59	9.9	117.997	30.0087
Longmen Grottoes	4.7	4.6	4.6	5	4.6	4.7	4.9	932	5407	491	60	41	2983	16264	40417	92.7925	92.2282	97.4763	90	25	6.9	112.484	34.5644
The Xianling Mausoleum	4.6	4.4	4.6	4	4	4.6	4.8	29	321	15	37	2	91	1183	997	70.3297	2451.39	94.5838	60	192	6.6	112.644	31.2151
Eastern tombs of the Qing Dynasty	4.6	4.4	4.4	5	4.3	4.6	4.5	44	426	25	75	5	224	1506	3718	89.2857	91.4343	90.425	105	119	24.1	117.691	40.181
Western Qing Tombs	4.6	4.5	4.5	5	4	4.6	4.8	46	432	30	83	9	175	1036	2205	82.8571	91.6023	96.8707	108	168	12.1	115.351	39.3473
Ming mausoleum	4.6	4.4	4.4	5	4.7	4.6	4.9	29	3663	15	515	93	91	11110	24080	70.3297	90.009	97.0723	65	45	4.6	118.841	32.0542
Ming Tombs	4.5	4.4	4.4	5	4.4	4.5	4.7	125	709	108	103	14	1284	3093	15089	72.5857	88.0375	94.7975	30	1.1	7	116.232	40.2635
Qingfuling Mausoleum	4.7	4.7	4.7	4	4.1	4.7	4.6	65	211	13	57	3	318	596	753	79.5597	95.9732	90.8367	20	35	14.9	123.596	41.8391
Zhaoling Mausoleum of Qing Dynasty	4.6	4.5	4.6	4	4.5	4.6	4.7	270	859	115	116	7	1012	2750	3821	80.6324	91.0182	92.8291	40	28	3.7	123.434	41.8565
Yungang Grottoes	4.7	4.6	4.6	5	4.7	4.7	4.9	724	3399	484	628	88	1771	9265	19708	94.4099	95.4236	98.1175	120	36	12	113.144	40.1193
Goguryeo King City	4.4	4.2	4.3	5	3.6	4.4	4.9	8	26	5	9	2	29	67	69	62.069	92.5373	98.5507	60	135	3.2	126.223	41.1504
Historic districts of Macau	4.6	4.6	4.6	0	3.7	4.6	4.9	30	147	19	39	8	90	219	5979	94.4444	93.6073	97.0062	0	9.5	0.815	113.553	22.1973
Yin Ruins	4.6	4.5	4.5	5	4.4	4.7	4.7	74	895	19	135	14	439	2540	4205	82.6879	94.3701	93.8407	70	3	2.6	114.316	36.1488
Kaiping Diaolou and village	4.5	4.3	4.2	5	4.4	4.4	4.5	77	611	56	194	9	311	1294	2277	81.9936	88.3308	90.426	170	161	11.7	112.586	22.3804
Yongding Tulou	4.5	4.4	4.4	5	4.5	4.5	4.9	369	922	302	256	8	989	1958	2170	90.091	89.3258	98.2949	98	152	25.6	116.981	24.6579
Zhangzhou Nanjing tulou	4.6	4.5	4.4	5	4.7	4.6	4.9	169	90	133	135	43	514	43	5576	86.7704	95.3488	96.9871	85	133	31.2	117.069	24.5904
Mount Wutai	4.6	4.5	4.5	5	4.7	4.6	4.6	173	1675	111	52	57	515	5632	1337	90.4854	89.0092	3925.13	200	91	39.3	113.596	38.9762
Hangzhou West Lake cultural landscape	4.8	4.6	4.7	5	4.7	4.7	4.7	2375	11000	913	56	712	10857	24348	21690	90.817	94.4636	93.1581	90	29	3	120.125	30.2316
Yuan Shangdu ruins	4.3	4	4	4	3.6	4.2	0	3	67	21	37	4	98	78	0	61.2245	78.2051	0	40	216	19.8	116.196	42.3645
Honghe Hani Terrace cultural landscape	4.7	4.5	4.5	4	4.7	4.6	4.6	253	892	202	485	27	505	1100	1634	95.0495	92.6364	93.3293	50	195	11	102.746	23.1228
Beijing-hangzhou Grand Canal Hangzhou scenic area	4.5	4.4	4.5	4	4.2	4.5	4.9	66	401	46	76	92	275	1034	3125	85.4545	88.0077	97.76	110	38	1.5	120.169	30.2813
Tangya Tuji city site	4.4	3.8	4	4	3.4	4.4	4.6	6	44	5	21	6	10	66	70	90	87.8788	92.8571	70	144	13.4	109.019	29.695
Zuojiang Huashan rock painting art cultural landscape	4.3	4	4.1	4	3.7	4.2	5	22	22	11	8	4	60	30	3	75	73.3333	100	169	148	8.3	107.053	22.209
Gulangyu Island	4.5	4.4	4.3	5	4.7	4.4	4.8	3504	11000	2799	228	511	12550	34036	79543	89.251	85.2039	95.2013	60	12	2.9	118.073	24.451
Ruins of Liangzhu Ancient City	4.4	4.2	4.3	5	4.6	4.4	5	15	511	11	383	9	16	696	3696	100	85.4885	99.5671	50	58	13	119.998	30.3994
Stone carving of praying for the wind on Mount Jiuri	4.3	4.2	4.3	5	3.9	4.3	5	10	38	5	18	1	26	57	19	65.3846	84.2105	100	25	23	14.1	118.533	24.9552
City ship department site	4.5	4.5	4.7	0	3.8	4.5	0	1	12	0	8	1	1	6	0	100	83.3333	0	0	14	0.445	118.593	24.9104
Dejimen ruins	4	4.1	4.3	0	4	4.1	0	14	23	10	8	5	29	36	0	58.6207	77.7778	0	0	12	1.5	118.595	24.9005
Palace of the Queen of Heaven	4.4	4.3	4.5	4	4.4	4.5	4.2	68	148	45	49	25	161	238	11	80.1242	89.0756	81.8182	0	12	1.4	118.595	24.9013
Zhenwu Temple	4.3	4.2	4.3	3	3.4	4.4	0	18	10	12	10	3	24	19	0	66.6667	52.6316	0	0	12	2.4	118.628	24.8855
Quanzhou Temple of literature	4.5	4.4	4.6	0	4.2	4.6	4.3	68	123	40	59	4	140	143	73	72.8571	94.4056	86.3014	0	14	0.293	118.596	24.9112
Kaiyuan Temple	4.7	4.5	4.7	4	4.6	4.7	4.5	324	874	203	471	112	914	1375	1775	86.6521	95.3455	90.5352	0	14	0.804	118.592	24.9203
Laojun rock statue	4.7	4.6	4.6	5	4.6	4.7	4.6	1	39	0	6	6	1	57	4406	100	100	90.9215	70	18	5.4	118.606	24.9504
Qingjing Temple	4.3	4.2	4.3	0	4	4.4	4.3	5	164	3	49	23	5	273	3	80	86.4469	100	3	13	0.61	118.598	24.9086
The Holy Sepulchre of Islam	4.1	3.9	4.2	0	3.8	4.2	0	17	6	9	3	20	38	31	0	73.6842	100	0	15	14	1.9	118.627	24.9121
Soan Moni Light Buddha statue	4.4	4.3	4.5	0	3.4	4.5	5	0	51	0	25	2	0	97	1	0	89.6907	100	0	9.1	6	118.541	24.7767
Luoyang Bridge	4.6	4.5	4.7	0	4.4	4.6	4.9	95	260	50	139	11	225	283	41	84.4444	91.5194	97.561	0	22	1.3	118.688	24.9587
Anping Bridge	4.6	4.4	4.6	4	4.1	4.6	4.6	34	149	11	41	3	80	332	8	78.75	90.3614	100	0	21	17.1	118.445	24.7113
Liusheng Pagoda	4.4	4.1	4.3	0	3.2	4.3	0	0	35	0	24	4	2	36	0	100	86.1111	0	0	20	13	118.733	24.8129
Longevity Tower (Gusao Tower)	4.6	4.4	4.6	4	3.9	4.6	4.5	9	50	4	12	6	26	139	2	80.7692	93.5252	100	0	18	5.1	118.683	24.7249
Mount Taishan	4.7	4.5	4.5	5	4.7	4.7	4.9	623	6152	303	441	336	2275	18626	45313	93.1868	91.2703	97.2392	115	89	9.7	117.095	36.2699
Mount Huangshan	4.8	4.7	4.6	5	4.7	4.7	5	1036	12000	651	2380	843	3724	33134	81983	95.1128	93.5595	99.2291	99	53	17.4	118.168	30.1304
The Leshan Giant Buddha	4.6	4.4	4.4	5	4.6	4.5	4.9	828	5142	4	1107	91	3141	14727	51927	87.8701	88.2732	97.25	40	143	5.2	103.781	29.5475
Mount Emei	4.6	4.6	4.5	5	4.7	4.6	5	479	6492	364	331	214	1569	27106	118151	90.7584	88.5413	99.3593	55	137	15.8	103.356	29.5738
Wuyi Mountain	4.6	4.5	4.5	5	4.6	4.6	4.9	229	2677	140	718	194	833	8324	24970	91.4766	91.8309	97.0404	95	3.1	12.8	117.963	27.6681
